# Supplementary material for: Assessment of Lipid Peroxidation Products in Adult Formulas: GC-MS Determination of Carbonyl and Volatile Compounds Under Different Storage Conditions
Source: Foods. 2024 Nov 23;13(23):3752. doi: 10.3390/foods13233752 (PMC11640357; doi:10.3390/foods13233752)
Supplement: Supplementary file 1 [file foods-13-03752-s001.zip]

Archive with 1 entries (1 files):
- foods-3317543-supplementary.pdf
